# Supplementary material for: Cas9-mediated genome editing reveals a significant contribution of calcium signaling pathways to anhydrobiosis in Pv11 cells
Source: Sci Rep. 2021 Oct 5;11:19698. doi: 10.1038/s41598-021-98905-w (PMC8492635; doi:10.1038/s41598-021-98905-w)
Supplement: Supplementary file 2 — Supplementary Information 2. [file 41598_2021_98905_MOESM2_ESM.xlsx]

## Sheet: Fig. 1d
Supplementary Data16-1. Source data for Figure 1d.
	sample#	survival rate	average	SD
Pv11	1	0.0863158	0.111808	0.0414414
	2	0.179439
	3	0.0763501
	4	0.0949367
	5	0.121996
AcGFP1-KI	1	0.145933	0.121707	0.0285775
	2	0.102041
	3	0.123167
	4	0.152406
	5	0.0849858
KH	1	0.0141844	0.0179824	0.00940842
	2	0.0121951
	3	0.00847458
	4	0.0316206
	5	0.0234375

## Sheet: Fig. 2d
Supplementary Data16-2. Source data for Figure 2d.
	sample#	survival rate	average	SD
Pv11	1	0.12648	0.133871	0.0124389
	2	0.148232
	3	0.126901
GCaMP3-KI	1	0.119677	0.175418	0.0522202
	2	0.183371
	3	0.223205

## Sheet: Fig. 3b & S10
Supplementary Data16-3. Source data for Figure 3b and S10.
treatment	sample#	min	GCaMP intensity / cell numbers (A.U.)			min	average	SD
Trehalose	1	0	3.84837		Trehalose	0	2.88111	1.80572
		0.1	674.344			0.1	679.385	8.47466
		0.5	316.299			0.5	200.953	119.082
		1	116.93			1	89.1253	24.0793
		5	20.6554			5	15.931	6.10679
	2	0	0.797812
		0.1	689.169
		0.5	78.4572
		1	75.1701
		5	18.1023
	3	0	3.99715
		0.1	674.641
		0.5	208.101
		1	75.2762
		5	9.03523			min	average	SD
TIPL-41	1	0	4.85309		IPL-41	0	3.43496	1.23505
		0.1	23.9331			0.1	20.7712	4.65599
		0.5	14.8689			0.5	13.7878	3.19465
		1	14.385			1	12.8926	3.11064
		5	21.5513			5	17.3268	3.88454
	2	0	2.5954
		0.1	22.956
		0.5	10.1928
		1	9.31693
		5	13.9089
	3	0	2.85639
		0.1	15.4246
		0.5	16.3015
		1	14.9757
		5	16.5203			min	average	SD
Ionomycin	1	0	1.56781		Ionomycin	0	2.07354	0.557911
		0.1	1563.8			0.1	1938.94	329.426
		0.5	2044.61			0.5	2355.81	307.853
		1	1475.54			1	2063.23	509.653
		5	2441.29			5	2420.17	58.9216
	2	0	1.9808
		0.1	2071.94
		0.5	2660.2
		1	2330.37
		5	2465.61
	3	0	2.67201
		0.1	2181.06
		0.5	2362.6
		1	2383.78
		5	2353.59

## Sheet: Fig. 4a
Supplementary Data16-4. Source data for Figure 4a.
48h-Treatment		sample#	survival rate	average	SD			Rehydration	sample#	survival rate	average	SD
DMSO-0.8%	IPL-41	1	0.948718	0.965813	0.0147586			DMSO-0.8%	1	0.100806	0.105394	0.0198175
		2	0.970803						2	0.134078
		3	0.983333						3	0.0980392
		4	0.960396						4	0.0886525
	Trehalose	1	0.762887	0.851953	0.070666			W7-100µM	1	0.0114068	0.00426978	0.00494294
		2	0.897059						2	0.00293255
		3	0.828947						3	0.00273973
		4	0.918919						4	0
W7-100µM	IPL-41	1	0.95122	0.938381	0.0122305			Calmidazolium-7.5µM	1	0	0	0
		2	0.944444						2	0
		3	0.934783						3	0
		4	0.923077						4	0
	Trehalose	1	0.382353	0.407804	0.047936
		2	0.354167
		3	0.458333
		4	0.436364
Calmidazolium-7.5µM	IPL-41	1	0.947368	0.938354	0.0317315
		2	0.961538
		3	0.952941
		4	0.891566
	Trehalose	1	0.464286	0.494529	0.0507609
		2	0.56383
		3	0.5
		4	0.45

## Sheet: Fig. 4b
Supplementary Data16-5. Source data for Figure 4b.
48h-Treatment		sample#	survival rate	average	SD			Rehydration	sample#	survival rate	average	SD
DMSO-0.8%	IPL-41	1	0.936364	0.945462	0.0202452			DMSO-0.8%	1	0.121771	0.110758	0.0151952
		2	0.934426						2	0.122951
		3	0.935252						3	0.0903955
		4	0.975806						4	0.107914
	Trehalose	1	0.872093	0.866626	0.0529377			FK-506-40µM	1	0.0101351	0.0165723	0.0101312
		2	0.90991						2	0.0118694
		3	0.893805						3	0.0125945
		4	0.790698						4	0.0316901
FK-506-40µM	IPL-41	1	0.956522	0.949604	0.00827671
		2	0.956897
		3	0.941176
		4	0.94382
	Trehalose	1	0.344444	0.462386	0.0885888
		2	0.477876
		3	0.468085
		4	0.55914

## Sheet: Fig. 4c
Supplementary Data16-6. Source data for Figure 4c.
48h-Treatment		sample#	survival rate	average	SD			Rehydration	sample#	survival rate	average	SD
DMSO-0.8%	IPL-41	1	0.936364	0.945462	0.0202452			DMSO-0.8%	1	0.12	0.124234	0.00828715
		2	0.934426						2	0.114695
		3	0.935252						3	0.132184
		4	0.975806						4	0.130058
	Trehalose	1	0.872093	0.866626	0.0529377			Cyclosporin A-160nM	1	0.0487805	0.0790144	0.0203974
		2	0.90991						2	0.0929368
		3	0.893805						3	0.0852713
		4	0.790698						4	0.0890688
Cyclosporin A-160nM	IPL-41	1	0.922222	0.912671	0.0252224
		2	0.927928
		3	0.875
		4	0.925532
	Trehalose	1	0.608108	0.664556	0.0746929
		2	0.62766
		3	0.648649
		4	0.77381

## Sheet: Fig. 4d
Supplementary Data16-7. Source data for Figure 4d.
48h-Treatment		sample#	survival rate	average	SD			Rehydration	sample#	survival rate	average	SD
DMSO-0.8%	IPL-41	1	0.961905	0.956764	0.00368177			DMSO-0.8%	1	0.142857	0.125117	0.0143604
		2	0.956522						2	0.107914
		3	0.955357						3	0.122867
		4	0.953271						4	0.126829
	Trehalose	1	0.821429	0.81894	0.0206193			KN-93-30µM	1	0.0363196	0.0388388	0.00382635
		2	0.836735						2	0.037464
		3	0.789474						3	0.037037
		4	0.828125						4	0.0445344
KN-93-30µM	IPL-41	1	0.956989	0.942731	0.0265947
		2	0.966387
		3	0.941667
		4	0.905882
	Trehalose	1	0.810811	0.788955	0.0202295
		2	0.761905
		3	0.793103
		4	0.79

## Sheet: Fig. 4e
Supplementary Data16-8. Source data for Figure 4e.
48h-Treatment		sample#	survival rate	average	SD			Rehydration	sample#	survival rate	average	SD
DMSO-0.8%	IPL-41	1	0.972067	0.970672	0.0203756			DMSO-0.8%	1	0.0823045	0.115422	0.026351
		2	0.941441						2	0.131783
		3	0.983673						3	0.140805
		4	0.985507						4	0.106796
	Trehalose	1	0.807692	0.846302	0.0493623			STO-609-20µM	1	0	0.001	0.002
		2	0.801527						2	0
		3	0.875						3	0
		4	0.90099						4	0.004
STO-609-20µM	IPL-41	1	0.966667	0.953347	0.0136981
		2	0.948187
		3	0.962025
		4	0.936508
	Trehalose	1	0.823129	0.847178	0.0459573
		2	0.891192
		3	0.879747
		4	0.794643

## Sheet: Fig. 4f
Supplementary Data16-9. Source data for Figure 4f.
48h-Treatment		sample#	survival rate	average	SD			Rehydration	sample#	survival rate	average	SD
DMSO-0.8%	IPL-41	1	0.95283	0.940781	0.0262346			DMSO-0.8%	1	0.126531	0.128683	0.0144856
		2	0.940828						2	0.130751
		3	0.904348						3	0.111111
		4	0.965116						4	0.146341
	Trehalose	1	0.866667	0.874069	0.0222839			INCA-6-30µM	1	0.0143885	0.0246388	0.0111091
		2	0.907216						2	0.0189189
		3	0.862745						3	0.0398671
		4	0.859649						4	0.0253807
INCA-6-30µM	IPL-41	1	0.966667	0.93735	0.0273276
		2	0.954128
		3	0.91
		4	0.918605
	Trehalose	1	0.60274	0.650127	0.0569602
		2	0.642857
		3	0.731959
		4	0.622951

## Sheet: Fig. 4g
Supplementary Data16-10. Source data for Figure 4g.
48h-Treatment		sample#	survival rate	average	SD			Rehydration	sample#	survival rate	average	SD
DMSO-0.8%	IPL-41	1	0.943396	0.949897	0.00654083			DMSO-0.8%	1	0.133333	0.140877	0.00704795
		2	0.958824						2	0.136943
		3	0.947368						3	0.148936
		4	0.95						4	0.144295
	Trehalose	1	0.858586	0.827029	0.0404462			666-15-20µM	1	0.0816327	0.09224	0.0219781
		2	0.784946						2	0.0956522
		3	0.864583						3	0.121324
		4	0.8						4	0.0703518
666-15-20µM	IPL-41	1	0.961538	0.952179	0.0211161
		2	0.927273
		3	0.944
		4	0.975904
	Trehalose	1	0.864865	0.810392	0.0501223
		2	0.810219
		3	0.743902
		4	0.822581

[truncated: 9 more sheets: Fig. 5a-NFAT, Fig. 5a-CREB, Fig. S1b, Fig. S2b, Fig. S4d, Fig. S5b, Fig. S5c, Fig. S11c, Fig. S12]
