# Supplementary material for: Cas9-mediated genome editing reveals a significant contribution of calcium signaling pathways to anhydrobiosis in Pv11 cells
Source: Sci Rep. 2021 Oct 5;11:19698. doi: 10.1038/s41598-021-98905-w (PMC8492635; doi:10.1038/s41598-021-98905-w)
Supplement: Supplementary file 5 — Supplementary Information 5. [file 41598_2021_98905_MOESM5_ESM.xlsx]

## Sheet: Sheet1
Supplementary Table1. List for reagents.
Product	Vender	Product number	Final concentration
Ionomycin	AdipoGen	AG-CN2-0416-M001	10µM
DMSO	Wako	041-29351	0.8% v/v
W7	Cayman chemical	14826	100µM
Calmidazolium	Sigma-Aldrich	C3930	7.5µM
FK-506	Wako	WK03124931	40µM
Cyclosporin A	Wako	WK06306191	160nM
KN-93	Sigma-Aldrich	K1385	30µM
STO-609	Cayman chemical	15325	20µM
INCA-6	TOCRIS	2162/10	30µM
666-15	TOCRIS	5661/10	20µM
