# Supplementary material for: Cas9-mediated genome editing reveals a significant contribution of calcium signaling pathways to anhydrobiosis in Pv11 cells
Source: Sci Rep. 2021 Oct 5;11:19698. doi: 10.1038/s41598-021-98905-w (PMC8492635; doi:10.1038/s41598-021-98905-w)
Supplement: Supplementary file 6 — Supplementary Information 6. [file 41598_2021_98905_MOESM6_ESM.xlsx]

## Sheet: Sheet1
Supplementary Table2. Oligo DNAs for gRNA-expression vectors.
Target gene	Site	Oligo DNA Sequence			Ref.
AcGFP1	#1	5'-	tgcaAAGGGCGCCGAGCTGTTCAC	-3'	Fig. S3
		5'-	aaacGTGAACAGCTCGGCGCCCTT	-3'
	#3	5'-	tgcaGTGAATCGCATCGAGCTGAC	-3'	Fig. S3
		5'-	aaacGTCAGCTCGATGCGATTCAC	-3'
Pv.00443	#1	5'-	tgcaTTATAAGATTTTAATTATGA	-3'	Figs 1, S5 and 2
		5'-	aaacTCATAATTAAAATCTTATAA	-3'
