# Supplementary material for: Cas9-mediated genome editing reveals a significant contribution of calcium signaling pathways to anhydrobiosis in Pv11 cells
Source: Sci Rep. 2021 Oct 5;11:19698. doi: 10.1038/s41598-021-98905-w (PMC8492635; doi:10.1038/s41598-021-98905-w)
Supplement: Supplementary file 7 — Supplementary Information 7. [file 41598_2021_98905_MOESM7_ESM.xlsx]

## Sheet: Sheet1
Supplementary Table3. GO enrichment analysis.
transcription factor	gene cluster	representative	term_ID	description	freqInDbPercent	log10pvalue	uniqueness	dispensability
NFAT	Upregulated	protein catabolism	GO:0030163	protein catabolic process	0.00997	-16.1475	0.757	0
			GO:0019538	protein metabolic process	0.18489	-2.7884	0.882	0.28
			GO:0016071	mRNA metabolic process	0.00798	-2.5256	0.857	0.291
			GO:0070647	protein modification by small protein conjugation or removal	0.00821	-6.317	0.821	0.292
			GO:0043412	macromolecule modification	0.09785	-3.4389	0.892	0.162
			GO:0006396	RNA processing	0.0321	-1.8372	0.838	0.373
			GO:1901564	organonitrogen compound metabolic process	0.17886	-1.5533	0.919	0.155
			GO:0019673	GDP-mannose metabolic process	0.00048	-1.4337	0.919	0.145
			GO:0000398	mRNA splicing, via spliceosome	0.00315	-4.3468	0.793	0.108
		macromolecule localization	GO:0033036	macromolecule localization	0.0303	-6.5986	0.854	0
			GO:0015031	protein transport	0.02251	-6.2062	0.797	0.377
			GO:0006826	iron ion transport	0.00133	-3.2453	0.873	0.272
			GO:0007034	vacuolar transport	0.00133	-3.4835	0.887	0.272
			GO:0006890	retrograde vesicle-mediated transport, Golgi to ER	0.00047	-3.2115	0.889	0.246
			GO:0071705	nitrogen compound transport	0.01767	-4.9066	0.859	0.365
			GO:0032940	secretion by cell	0.00763	-1.6806	0.777	0.329
			GO:0016192	vesicle-mediated transport	0.01085	-6.0297	0.865	0.343
			GO:0051641	cellular localization	0.02041	-2.5409	0.86	0.372
		mitochondrial fission	GO:0000266	mitochondrial fission	0.00022	-3.7566	0.823	0
			GO:0043933	macromolecular complex subunit organization	0.02371	-2.8097	0.76	0.4
			GO:0019991	septate junction assembly	2e-05	-2.3007	0.788	0.252
		response to endoplasmic reticulum stress	GO:0034976	response to endoplasmic reticulum stress	0.001	-2.3007	0.928	0.021
			GO:1901698	response to nitrogen compound	0.00178	-1.3578	0.953	0.279
			GO:0007259	JAK-STAT cascade	0.00033	-2.1628	0.874	0.285
			GO:0097696	STAT cascade	0.00033	-2.1628	0.874	0.386
		catabolism	GO:0009056	catabolic process	0.0482	-7.644	0.972	0.018
		disaccharide metabolism	GO:0005984	disaccharide metabolic process	0.00121	-3.2453	0.83	0.051
			GO:0046916	cellular transition metal ion homeostasis	0.0015	-3.2115	0.731	0.141
		cellular process	GO:0009987	cellular process	0.6378	-4.1701	0.995	0
		cellular metabolism	GO:0044237	cellular metabolic process	0.53061	-3.3892	0.926	0.061
		cellular component organization or biogenesis	GO:0071840	cellular component organization or biogenesis	0.08568	-3.2028	0.987	0
		embryo development ending in birth or egg hatching	GO:0009792	embryo development ending in birth or egg hatching	0.00155	-2.1628	0.945	0.062
		localization	GO:0051179	localization	0.18495	-1.7111	0.988	0
		superoxide metabolism	GO:0006801	superoxide metabolic process	0.00144	-1.4857	0.94	0.024
		protein folding	GO:0006457	protein folding	0.00903	-1.3771	0.949	0.029
	Downregulated	ncRNA metabolism	GO:0034660	ncRNA metabolic process	0.03407	-6	0.692	0
			GO:0010467	gene expression	0.19671	-3.2613	0.822	0.225
			GO:0006575	cellular modified amino acid metabolic process	0.00785	-2.0735	0.771	0.293
			GO:0033013	tetrapyrrole metabolic process	0.00834	-4.0232	0.741	0.21
			GO:0033014	tetrapyrrole biosynthetic process	0.00798	-3.4168	0.682	0.294
			GO:0043603	cellular amide metabolic process	0.06879	-5.1707	0.761	0.31
			GO:0072522	purine-containing compound biosynthetic process	0.01502	-1.8127	0.645	0.373
			GO:0072521	purine-containing compound metabolic process	0.02673	-2.3049	0.705	0.336
			GO:0034641	cellular nitrogen compound metabolic process	0.34137	-8.4012	0.726	0.261
			GO:0005976	polysaccharide metabolic process	0.00906	-1.6281	0.843	0.139
			GO:0006260	DNA replication	0.01577	-4.2692	0.686	0.321
			GO:0006749	glutathione metabolic process	0.00151	-2.713	0.766	0.251
			GO:0045727	positive regulation of translation	0.00082	-1.8153	0.705	0.39
		cellular metabolism	GO:0044237	cellular metabolic process	0.53061	-9.7352	0.873	0.081
			GO:0006793	phosphorus metabolic process	0.13507	-1.8799	0.841	0.185
			GO:0044238	primary metabolic process	0.53743	-1.6852	0.933	0.12
			GO:0046483	heterocycle metabolic process	0.29664	-5.2848	0.819	0.245
			GO:0071704	organic substance metabolic process	0.58357	-4.0214	0.932	0.119
			GO:0006725	cellular aromatic compound metabolic process	0.29628	-5.4868	0.819	0.176
		alcohol metabolism	GO:0006066	alcohol metabolic process	0.00422	-3.0701	0.732	0.051
			GO:0055086	nucleobase-containing small molecule metabolic process	0.04917	-2.2432	0.584	0.378
			GO:0006112	energy reserve metabolic process	0.00168	-1.6281	0.798	0.187
			GO:0044255	cellular lipid metabolic process	0.02704	-2.8754	0.634	0.173
			GO:0006629	lipid metabolic process	0.03522	-1.9508	0.775	0.226
			GO:0046148	pigment biosynthetic process	0.00448	-2.1793	0.833	0.174
			GO:0042158	lipoprotein biosynthetic process	0.00192	-1.636	0.79	0.198
			GO:0044281	small molecule metabolic process	0.15138	-7.7825	0.766	0.3
			GO:0006487	protein N-linked glycosylation	0.00076	-2.2072	0.687	0.173
			GO:0042440	pigment metabolic process	0.00485	-1.9604	0.841	0.176
		organophosphate biosynthesis	GO:0090407	organophosphate biosynthetic process	0.0411	-3.0766	0.595	0.093
			GO:1901576	organic substance biosynthetic process	0.30365	-5.1549	0.747	0.359
			GO:1901135	carbohydrate derivative metabolic process	0.06319	-3.7431	0.888	0.113
			GO:0043094	cellular metabolic compound salvage	0.00314	-2.8035	0.837	0.176
			GO:1901360	organic cyclic compound metabolic process	0.30324	-6.0381	0.859	0.102
		metabolism	GO:0008152	metabolic process	0.75387	-12.1512	0.997	0
		DNA duplex unwinding	GO:0032508	DNA duplex unwinding	0.0059	-5.9666	0.885	0.038
			GO:0070072	vacuolar proton-transporting V-type ATPase complex assembly	0.00013	-1.5358	0.903	0.345
		biosynthesis	GO:0009058	biosynthetic process	0.31611	-6.2857	0.939	0.031
		cellular process	GO:0009987	cellular process	0.6378	-5.7932	0.995	0
		drug metabolism	GO:0017144	drug metabolic process	0.00058	-4.5391	0.91	0.055
		mitochondrial calcium ion transport	GO:0006851	mitochondrial calcium ion transport	5e-05	-2.1793	0.985	0
			GO:0051180	vitamin transport	0.00112	-1.3353	0.923	0.172
		cofactor metabolism	GO:0051186	cofactor metabolic process	0.03985	-3.1856	0.866	0.09
		organic hydroxy compound metabolism	GO:1901615	organic hydroxy compound metabolic process	0.00831	-2.9577	0.911	0.055
		sulfur compound metabolism	GO:0006790	sulfur compound metabolic process	0.01822	-2.4361	0.877	0.081
		nitrogen compound metabolism	GO:0006807	nitrogen compound metabolic process	0.38744	-2.0041	0.937	0.088
		protein folding	GO:0006457	protein folding	0.00903	-1.6581	0.933	0.04
		generation of precursor metabolites and energy	GO:0006091	generation of precursor metabolites and energy	0.0194	-1.6188	0.876	0.081
		methylation	GO:0032259	methylation	0.03103	-1.6188	0.953	0.02
		antibiotic metabolism	GO:0016999	antibiotic metabolic process	0.00055	-1.3601	0.91	0.055
CREB	Upregulated	organophosphate ester transport	GO:0015748	organophosphate ester transport	0.00144	-4.8447	0.685	0
			GO:0033036	macromolecule localization	0.0303	-2.6516	0.72	0.274
			GO:0016192	vesicle-mediated transport	0.01085	-2.5368	0.734	0.343
			GO:0006890	retrograde vesicle-mediated transport, Golgi to ER	0.00047	-2.9103	0.768	0.201
		energy derivation by oxidation of organic compounds	GO:0015980	energy derivation by oxidation of organic compounds	0.01175	-2.2987	0.812	0.074
			GO:0008654	phospholipid biosynthetic process	0.00889	-2.1762	0.872	0.204
			GO:0072350	tricarboxylic acid metabolic process	0.00497	-1.7271	0.861	0.192
		ubiquitin-dependent protein catabolism	GO:0006511	ubiquitin-dependent protein catabolic process	0.00584	-2.3088	0.68	0.065
			GO:0000398	mRNA splicing, via spliceosome	0.00315	-1.943	0.802	0.129
			GO:0070647	protein modification by small protein conjugation or removal	0.00821	-1.4014	0.818	0.335
		generation of precursor metabolites and energy	GO:0006091	generation of precursor metabolites and energy	0.0194	-3.7467	0.907	0
		mitochondrial fission	GO:0000266	mitochondrial fission	0.00022	-2.6445	0.927	0.026
		carbohydrate metabolism	GO:0005975	carbohydrate metabolic process	0.0526	-2.3541	0.915	0.078
		antibiotic metabolism	GO:0016999	antibiotic metabolic process	0.00055	-1.5951	0.922	0.052
		cellular carbohydrate metabolism	GO:0044262	cellular carbohydrate metabolic process	0.01257	-1.5655	0.905	0.072
		catabolism	GO:0009056	catabolic process	0.0482	-1.3429	0.949	0.02
	Downregulated	energy reserve metabolism	GO:0006112	energy reserve metabolic process	0.00168	-2.675	0.701	0.053
			GO:0046394	carboxylic acid biosynthetic process	0.04159	-1.776	0.607	0.195
			GO:0006400	tRNA modification	0.00914	-1.6953	0.745	0.353
			GO:0055114	oxidation-reduction process	0.1506	-2.6186	0.744	0.31
			GO:0006487	protein N-linked glycosylation	0.00076	-2.4954	0.732	0.138
		tetrapyrrole metabolism	GO:0033013	tetrapyrrole metabolic process	0.00834	-4.0159	0.763	0
			GO:0033014	tetrapyrrole biosynthetic process	0.00798	-2.5803	0.733	0.294
			GO:0072524	pyridine-containing compound metabolic process	0.01351	-1.5859	0.756	0.311
		regulation of biological quality	GO:0065008	regulation of biological quality	0.03395	-1.6735	0.906	0
			GO:0042592	homeostatic process	0.01661	-1.6355	0.905	0.337
		polysaccharide metabolism	GO:0005976	polysaccharide metabolic process	0.00906	-2.675	0.655	0.047
		protein folding	GO:0006457	protein folding	0.00903	-2.2072	0.884	0.034
		generation of precursor metabolites and energy	GO:0006091	generation of precursor metabolites and energy	0.0194	-1.9797	0.836	0.068
		cofactor metabolism	GO:0051186	cofactor metabolic process	0.03985	-1.8721	0.83	0.083
		metabolism	GO:0008152	metabolic process	0.75387	-1.6484	0.982	0
		carbohydrate derivative metabolism	GO:1901135	carbohydrate derivative metabolic process	0.06319	-1.4438	0.851	0.06
